# Supplementary material for: Nursing Complexity and Health Literacy as Determinants of Patient Outcomes: A Prospective One-Year Multicenter Cohort Study
Source: Nurs Rep. 2025 Apr 17;15(4):135. doi: 10.3390/nursrep15040135 (PMC12029856; doi:10.3390/nursrep15040135)
Supplement: Supplementary file 1 [file nursrep-15-00135-s001.zip]

Archive with 1 entries (1 files):
- nursrep-3568785-supplementary.pdf
